# Supplementary material for: Coordination and persistence of aggressive visual communication in Siamese fighting fish
Source: Cell Rep. Author manuscript; Available in PMC 2025 Feb 19. (PMC11837226; doi:10.1016/j.celrep.2024.115208)
Supplement: 5 [file NIHMS2052777-supplement-5.zip]

Archive with 6 entries (6 files):
- Scripts/contour_utils.py
- Scripts/contour_auto_single_FINALT.py
- Scripts/auto_filter_full.py
- Scripts/functions.py
- Scripts/LoopingArray.py
- Scripts/find_features.py
