# Supplementary material for: Coordination and persistence of aggressive visual communication in Siamese fighting fish
Source: Cell Rep. Author manuscript; Available in PMC 2025 Feb 19. (PMC11837226; doi:10.1016/j.celrep.2024.115208)
Supplement: 6 [file NIHMS2052777-supplement-6.zip]

Archive with 2 entries (2 files):
- SFile3_stereotax_100521-attachable_height.stl
- __MACOSX/._SFile3_stereotax_100521-attachable_height.stl
